# Supplementary material for: Evaluation of Two Different CMV-Immunoglobulin Regimens for Combined CMV Prophylaxis in High-Risk Patients following Lung Transplant
Source: Microorganisms. 2022 Dec 22;11(1):32. doi: 10.3390/microorganisms11010032 (PMC9864217; doi:10.3390/microorganisms11010032)
Supplement: Supplementary file 1 [file microorganisms-11-00032-s001.zip]

Archive with 1 entries (1 files):
- microorganisms-2098132-supplementary.pdf
